# Supplementary material for: Subcellular localization and Egl-mediated transport of telomeric retrotransposon HeT-A ribonucleoprotein particles in the Drosophila germline and early embryogenesis
Source: PLoS One. 2018 Aug 29;13(8):e0201787. doi: 10.1371/journal.pone.0201787 (PMC6114517; doi:10.1371/journal.pone.0201787)
Supplement: S1 Table — (XLSX) [file pone.0201787.s007.xlsx]

## Sheet: Sheet1
Table S1. Primers used in the study (5’-to-3’).
name/target	orientation	sequence
rp49	forward	ATGACCATCCGCCCAGCATAC
	reverse	GCTTAGCATATCGATCCGACTGG
TART-A	forward	AATGAACTTTGTCTGCCCTCCCA
	reverse	ATCTGTCTACTGTCCGCCTTCGCTA
HeT-A	forward	GGAGTGATGAGCGGCGGAAA
	reverse	CCAGGCAAGCGGACAAACGA
I-element	forward	ACAAAATCACTTCAAAAACATACCAATCCC
	reverse	GCATCCCTCAACTTCTCCTCCACAG
Jockey	forward	AAATGAGGAAAGTAGCAGGTGTTGAGCC
	reverse	CGCAGATTGAGTTGGCATACCTTCC
gurken	forward	TTTCCTAGTGGTGGACAATCGG
	reverse	ACAATCTGTGACGGCGACAA
nanos	forward	GGGTGAGGATTTGTGGAAAGTAGAGTGC
	reverse	GAAAAGTTATCTGCTGCTGCGCCAC
oskar	forward	ACGGGCAATCCATTTCCACT
	reverse	TGGCGATATCCTTGGTCTTT
